# Supplementary material for: Memory underpinnings of future intentions: Would you like to see the sequel?
Source: PLoS One. 2017 Apr 27;12(4):e0176624. doi: 10.1371/journal.pone.0176624 (PMC5407789; doi:10.1371/journal.pone.0176624)
Supplement: S1 Dataset — (XLSX) [file pone.0176624.s002.xlsx]

## Sheet: Data
ID	gender	age	order	Exp1	Exp2	Exp3	Exp4	Exp5	Exp6	OnRep1	OnRep2	OnRep3	OnRep4	OnRep5	OnRep6	OnRepFinal	OnOverall	EpEvalSc1	EpEvalSc2	EpEvalSc3	EpEvalSc4	EpEvalSc5	EpEvalSc6	EpEvalSc7	EpEvalSc8	EpEvalSc9	EpEvalSc10	EpVivSc1	EpVivSc2	EpVivSc3	EpVivSc4	EpVivSc5	EpVivSc6	EpVivSc7	EpVivSc8	EpVivSc9	EpVivSc10	EpEmotSc1	EpEmotSc2	EpEmotSc3	EpEmotSc4	EpEmotSc5	EpEmotSc6	EpEmotSc7	EpEmotSc8	EpEmotSc9	EpEmotSc10	GlobRetr1	GlobRetr2
1	1	20	1	6	5	6	5	6	4	6	5	5	6	6	6	6		2	5	1	6	7						7	5	7	5	6						5	2	7	5	7						5	6
2	1	18	1	4	4	5	5	5	3	5	5	3	4	5	5	5		4	6	2	3	4	3	5				6	5	3	3	3	4	6				1	4	1	1	1	1	2				4	4
3	1	19	1	6	6	6	5	5	5	5	5	4	5	5	5	5		6	6	6	5	5	5					7	5	5	4	3	4					5	5	6	6	4	5					6	6
4	1	19	1	5	5	4	5	5	5	5	5	5	5	5	5	5		5	6	7	6	7						6	6	6	6	6						6	7	6	5	7						6	5
5	1	21	1	5	5	4	4	4	1	4	4	4	5	5	5	5		2	7	6	2	3	6					7	6	6	6	5	5					2	6	5	2	2	5					5	5
6	1	22	1	6	6	6	6	5	5	6	6	6	5	6	6	6		6	7	5	6	7						5	4	4	5	7						7	7	5	5	7						6	6
7	1	19	1	5	5	4	4	3	5	4	5	4	5	5	6	6		5	4	5	7	6	6					5	6	6	6	5	6					1	3	5	4	4	2					5	6
8	1	19	1	6	6	5	4	4	4	4	3	4	4	5	5	5		7	5	2	4	3	2	2	4	2	7	7	7	5	6	6	4	4	5	5	6	4	3	7	6	2	3	3	2	5	4	5	5
9	1	20	1	5	5	5	4	5	6	4	4	3	4	5	5	4		7	5	2	7	7	3	7	7	6	7	7	7	2	7	7	1	7	6	7	7	5	4	1	7	6	1	6	6	6	5	5	4
10	1	19	1	5	4	5	4	5	3	3	5	4	5	5	5	4		4	3	4	2	3	3					4	3	5	3	2	6					3	3	2	2	1	3					3	3
11	1	20	1	5	5	4	4	4	5	6	6	6	6	6	6	6		5	7	5	5	5	5					7	7	4	4	7	7					6	6	5	4	4	4					4	4
12	1	19	1	5	5	5	5	5	4	4	4	3	4	4	3	3		6	2	5	4	1	4	3	6	6		7	6	6	5	4	6	5	5	4		6	4	3	7	1	3	1	4	5		6	5
13	1	19	1	5	5	4	4	4	4	3	3	3	2	2	2	1		1	3	2	4	3	1	2	5	6		6	6	5	5	7	4	4	7	5		1	4	1	2	1	2	2	3	2		2	3
14	1	19	1	5	4	4	4	3	2	3	3	4	4	4	4	5		4	2	2	2	2	2					5	5	3	3	4	3					3	3	2	1	3	1					3	4
15	0	21	1	5	4	3	4	4	2	4	3	3	3	4	3	3		5	5	3	5	2	4	6	6	4	2	6	5	5	5	5	6	7	7	5	6	1	1	1	4	2	2	2	3	2	3	3	3
16		19	1	3	3	3	2	4	1	4	4	4	4	4	4	4		4	2	3	2	2	3					6	4	6	2	2	3					4	1	2	3	3	2					3	3
17	0	26	1	4	4	5	4	6	3	3	2	2	1	1	2	1		2	2	2	2	2	2	2				7	7	7	7	7	7	7				1	1	1	1	1	1	1				2	2
18	1	19	1	5	5	5	4	4	5	3	3	2	1	2	4	4		3	3	5	3	6	4	4	4	3		5	5	6	6	7	7	6	6	7		1	1	3	1	4	1	2	3	1		4	5
19	1	19	1	5	5	5	3	3	3	4	4	4	4	4	4	4		3	4	5	5	2	3	4	3			6	6	6	6	5	6	6	5			1	3	3	3	2	3	4	3			4	4
20	1	19	1	6	5	5	5	4	4	5	6	5	5	6	6	6		6	5	5	5	2	5	6	5	5		7	7	7	7	7	7	7	7	7		2	1	1	5	1	1	1	5	3		4	4
21	1	19	1	6	6	6	5	5	5	6	6	6	5	6	6	6		5	5	6	5	5	2	3	3	2		7	7	7	7	3	5	4	4	1		3	4	2	6	4	2	2	4	2		5	5
22	1	20	1	4	5	5	5	5	4	5	5	5	5	5	6	6		6	4	6	5	1	2	3	6	2	5	4	4	6	5	2	5	2	6	6	5	5	1	2	2	1	2	2	2	3	2	5	5
23	1	20	1	5	5	4	4	5	5	4	5	5	5	6	6	6		6	4	5	4	6	5	4	5	7	4	7	6	6	6	7	5	6	5	7	6	5	4	5	5	5	6	4	6	6	5	5	6
24	1	22	1	5	5	5	4	4	4	6	6	4	5	5	6	6		4	5	4	3	3	3	4	2	6	4	7	5	7	4	5	5	7	6	5	4	5	4	4	2	5	5	5	2	6	3	6	5
25	0	35	1	2	2	2	3	3	2	1	1	1	3	2	1	1		3	2	1	4	2	3	2	2	1		5	6	5	6	5	2	2	4	5		1	4	1	5	2	1	1	2	1		2	1
26	0	20	1	2	3	3	3	3	4	2	4	2	4	2	2	4		3	6	4	5	4	4					1	7	2	7	4	5					2	5	2	5	3	4					4	4
27	0	21	1	4	2	2	3	3	3	2	4	4	5	4	5	4		1	4	6	6	3	6	7	5			1	7	7	6	6	6	7	7			1	2	4	3	5	4	6	5			4	4
28	0	19	1	5	5	5	5	5	4	4	3	4	4	3	4	4		2	4	4	3	3	2	3	3			3	4	3	3	4	3	3	4			1	2	3	2	3	2	2	1			5	4
29	1	21	1	6	6	6	6	7	5	4	5	5	5	5	5	6		7	7	7	7	7	7	7	7	7	6	6	6	6	6	6	6	6	6	6	6	7	7	7	7	7	7	7	7	7	6	6	6
30	1	18	1	4	5	2	3	5	4	4	5	5	5	5	6	6		3	4	4	6	3	3	3				4	7	7	7	7	7	7				1	3	4	4	5	4	5				5	5
31	0	19	1	4	4	4	4	4	4	3	4	4	4	3	4	2		5	1	1	1	3						4	3	3	4	4						1	1	1	1	1						4	4
32	0	21	1	4	3	2	1	2	1	4	4	4	4	4	4	2		5	6	5	4	7																6	7	2	7	2						5	6
33	1	19	1	6	6	5	5	6	5	5	5	5	5	6	6	6		5	5	4	6	5	6	7	5			5	4	4	5	3	3	7	3			2	5	2	6	4	3	7	2			6	6
34	1	20	1	6	6	6	5	5	2	5	4	4	4	4	5	4		4	4	4	6	5	5	6	6			7	7	7	7	6	6	6	6			3	5	4	6	4	6	7	5			4	4
35	0	21	1	5	4	3	3	3	2	4	3	2	2	2	3	2		2	2	2	2	3	3					5	6	7	4	5	7					2	2	2	2	2	2					2	2
36	1	20	1	6	5	5	5	5	6	5	4	4	5	4	5	4		4	4	6	4	5	3	3	2	2	2	6	5	7	5	6	6	6	2	3	3	2	2	3	3	3	4	4	3	3	3	4	4
37	1	19	1	5	5	5	5	5	5	5	4	4	4	4	4	4		5	5	5	5	5						6	5	6	5	5						5	5	5	5	5						1	4
38	1	19	1	6	6	6	5	6	4	3	4	4	4	5	5	5		1	1	5	4	2	5	5	4	2	1	4	4	6	7	5	5	6	5	3	6	1	2	1	1	2	2	3	2	1	1	5	5
39	1	19	1	6	6	6	5	5	5	4	4	4	4	5	5	5		1	3	1	5	4	4	3	2	5	4	7	7	7	6	7	7	6	7	7	7	1	3	3	4	3	3	4	3	5	3	5	6
40	1	27	1	7	7	6	6	6	6	6	6	6	6	6	6	6		6	6	6	7	7	5	6	7	7	7	5	5	5	5	5	5	5	6	6	5	5	4	6	7	7	3	6	6	7	6	6	6
41	1	20	1	5	4	4	4	4	5	4	5	5	5	5	5	5		3	5	5	5	2	2	1	3	5	2	7	7	7	7	5	7	5	7	7	5	2	2	3	3	2	3	2	4	4	3	5	5
42	1	21	1	5	6	5	5	4	4	5	5	5	4	4	5	6		6	7	7	6	6	7	6	5	7		6	7	7	5	4	7	6	4	7		5	6	5	6	7	3	3	1	6		5	5
43	1	21	1	3	5	2	3	1	5	2	3	3	3	5	5	4		2	5	5	2	4	7	4	4			6	4	7	4	7	7	7	4			1	1	2	4	1	1	7	4			2	3
44	1	22	1	5	5	5	5	5	5	4	5	5	5	6	6	5		7	6	5	6	4	5	7	6	4	6	7	6	6	7	5	7	6	7	6	7	6	5	4	6	3	2	5	5	2	6	5	5
45		21	1	3	4	4	4	4	5	3	4	4	5	5	5	4		5	1	5	7	2	6	5	7	5	5	7	6	7	7	5	5	7	7	6	5	6	1	5	6	2	6	6	5	7	7	4	4
46	1	26	1	6	6	6	6	5	5	5	6	6	6	7	7	7		6	5	4	7	6	7	7	5	7	7	7	7	7	7	5	7	7	7	6	7	6	5	6	7	5	6	5	7	7	7	6	6
47	1	20	1	6	6	6	5	6	5	5	5	5	6	6	6	5		7	5	3	3	3	5	6				7	7	7	7	7	7	7				5	5	4	2	3	4	6				6	6
48	1	19	1	6	6	6	5	4	3	6	6	6	6	6	6	6		2	2	6	5	7						4	5	6	7	7						1	1	5	6	7						6	6
49	1	20	1	6	6	5	5	4	3	5	6	6	6	6	6	6		5	7	4	6	3	3	7	4	6	7	7	7	7	7	7	7	7	7	7	7	1	1	1	1	1	1	1	3	1	1	5	5
50	1	20	1	6	6	6	6	6	5	6	6	5	6	6	6	6		6	4	6	7	7	4	4	4	5	7	6	6	6	6	5	5	5	4	5	6	5	5	5	6	6	5	5	3	5	6	7	7
51	1	20	1	6	6	6	5	6	5	6	5	4	5	5	5	5		6	2	7	7	5	4	6	6			5	6	3	6	6	3	7	5			3	5	2	2	2	7	6	5			5	5
52	0	19	1	5	4	5	4	3	2	4	5	5	5	4	5	4		3	3	1	6	7	7	6	6	4	7	5	7	7	7	6	5	7	7	6	7	1	2	1	1	1	1	6	1	4	1	4	4
53	1	31	1	5	5	6	6	7	6	6	4	4	4	5	5	5		5	7	7	4	7	2	7	5	7	7	6	7	7	7	7	7	7	7	6	6	4	7	7	7	7	7	6	7	7	7	5	5
54	1	19	1	6	6	6	6	6	6	5	5	5	5	5	6	6		5	7	4	5	7	7	6	5	4	4	7	7	7	7	7	7	7	7	7	7	2	5	2	2	6	5	2	2	2	2	5	5
55	1	20	1	6	6	5	4	3	1	4	5	5	5	6	6	6		6	7	3	2	4	5	6	4	7	5	7	5	2	3	3	4	3	3	3	4	3	5	2	3	3	4	3	3	3	4	6	5
56	1	20	1	6	5	6	5	5	5	6	6	5	6	6	6	6		6	7	4	5	3	3	4	5			7	7	6	5	5	3	3	5			2	2	5	6	5	2	4	4			6	6
57	1	20	1	6	6	6	5	6	5	5	5	5	6	6	6	6		5	3	7	2	4	5	6	1	2	6	1	2	4	2	2	3	2	2	2	5	5	1	7	1	3	1	5	1	2	7	6	7
58	1	20	1	6	6	6	6	6	4	5	5	5	6	6	6	6		7	2	3	2	2	2	2	4	6	6	6	7	7	7	7	7	7	7	7	7	4	1	3	1	1	1	2	7	6	2	6	6
59	1	20	1	6	5	5	5	4	5	5	5	5	6	6	4	5		1	5	5	5	5	5	6	4			7	6	4	4	3	4	3	5			1	4	2	5	2	2	5	2			6	6
60	1	19	1	6	6	6	5	6	4	4	5	5	5	6	6	5		4	6	7	5	5	4	6	7	4	5	7	6	6	7	7	7	6	7	6	7	1	4	6	2	7	2	6	6	3	4	6	6
61	1	20	1	5	5	5	5	5	4	5	6	5	6	6	6	6		6	6	6	7	7	5	6	6	6	6	5	5	7	7	7	7	7	7	7	7	3	3	3	5	5	2	2	2	3	4	6	6
62	1	22	1	4	4	5	5	5	4	5	4	5	3	5	5	5		2	5	3	3	3	3	3	2			5	7	5	5	5	5	5	7			1	2	3	1	3	1	1	3			5	5
63	1	21	2	5	4	5	4	5	4								5	3	2	5	5	4	3	4	3	3	6	3	2	4	3	5	4	3	3	6	6	2	3	3	4	3	5	6	3	5	3	4	4
64	1	28	2	5	6	4	5	4	6								6	4	4	4	7	3	3	6	6	7	7	2	2	2	7	3	3	7	7	7	7	3	3	3	5	4	2	5	7	5	6	5	6
65	1	48	2	5	5	4	4	4	5								5	3	3	5	5	6	7					3	5	6	5	6	5					1	2	3	5	3	3					6	5
66	1	24	2	6	5	5	6	4	5								6	6	3	5	5	2	2	4	4	3	5	7	6	7	6	4	5	5	4	5	4	1	3	3	3	1	1	2	3	3	4	5	6
67	1	23	2	5	5	5	5	4	4								4	1	3	3	5	3	4	4				5	6	6	6	6	6	6				1	2	2	3	2	3	3				4	4
68	1	19	2	5	5	5	5	5	4								5	3	3	2	2	6	6					7	5	7	5	7	7					3	2	6	5	3	3					5	5
69	1	19	2	5	5	6	5	5	4								6	1	6	6	5	5	3	6	7			3	6	6	6	6	6	6	7			1	1	3	5	5	3	4	6			6	6
70	1	19	2	5	5	6	5	5	6								5	3	5	2	5	1	7	3	2	4		6	4	6	6	5	5	3	2	2		1	3	1	3	1	5	1	1	2		5	5
71	1	24	2	6	6	5	5	4	5								6	5	6	7	6	6	3	3	2	2	4	7	6	7	7	6	5	5	4	5	4	6	5	6	5	4	3	5	2	3	3	5	6
72	1	23	2	5	5	5	5	6	4								5	6	6	4	7	3	4	5	5	2	6	7	7	6	7	6	3	6	5	4	5	5	5	3	7	2	4	4	4	1	6	5	6
73	1	19	2	5	5	4	3	5	1								4	2	5	5	4	4						1	1	3	5	4						1	1	7	6	5						4	4
74	0	20	2	5	4	4	5	4	2								4	2	2	3	4	2	5	3	1	2		3	3	2	3	2	3	2	1	1		1	1	1	1	1	2	1	1	1		5	4
75	1	21	2	5	5	5	4	4	5								4	3	3	2	4	3	2	2	2			2	3	3	4	4	4	2	2			1	1	1	1	1	1	1	1			4	5
76	1	19	2	6	5	6	5	5	4								6	5	6	4	3	5	3	2	4	7	6	6	5	4	6	6	3	5	6	6	6	2	2	1	1	2	1	1	2	2	2	6	5
77	1	19	2	6	5	5	5	5	5								6	6	7	6	4	4	3	4	6	4		7	7	5	6	4	4	5	7	4		6	5	4	4	5	4	5	7	3		5	6
78	1	23	2	5	4	4	4	5	2								5	5	5	7	4	2	2	3	7	6	4	3	5	6	7	4	6	7	7	7	7	4	3	3	7	6	2	4	7	5	4	5	4
79	1	23	2	4	4	4	4	4	4								4	6	3	3	4	2	2	3				7	6	6	5	5	5	6				3	4	3	3	4	3	2				4	5
80	1	22	2	3	3	4	3	3	4								5	5	3	6	5	2	4	3	7	4	3	4	3	6	3	3	3	5	6	6	5	3	1	5	5	2	3	3	6	3	2	5	5
81	0	19	2	4	4	4	5	3	1								2	5	3	3	3	3	2	3	2	4		6	2	4	7	3	2	5	7	6		5	4	1	4	1	1	3	1	5		2	2
82	0	20	2	3	3	3	3	3	4								4	5	5	6	4	4	3	5	6	4		5	5	5	3	4	3	5	7	4		4	3	6	3	6	3	3	4	4		3	3
83	1	19	2	5	5	5	4	4	3								5	7	6	1	4	2	3	3	7			7	6	5	4	5	4	3	7			1	1	1	1	1	1	1	1			4	4
84	1	19	2	6	5	6	5	5	3								5	7	6	5	6	4	3	7	6	5	4	7	1	5	7	5	6	6	4	4	5	7	1	1	7	1	1	5	3	1	1	5	5
85	1	19	2	5	5	5	5	4	5								4	4	6	3	1	6	3	6	5	6	5	7	7	7	5	7	5	4	6	6	6	2	3	3	1	6	3	5	2	6	6	4	4
86	1	19	2	5	5	4	5	4	3								5	4	3	6	5	5	7	5	4			2	4	5	5	6	6	6	6			2	2	5	4	5	5	3	3			5	6
87	1	23	2	3	3	4	3	3	3								2	6	5	4	6	5	3	2				6	6	6	6	7	7	5				4	4	5	4	6	6	2				2	2
88	1	19	2	5	5	5	4	4	5								3	2	2	3	2	4	5	5	6	3	2	5	3	5	3	2	5	5	4	3	3	1	1	5	2	4	5	6	4	2	2	4	5
89	1	22	2	5	5	5	5	5	5								5	7	3	5	5	7	3	7	7			7	7	7	7	7	7	7	7			5	3	3	5	7	3	7	7			5	5
90	1	22	2	7	6	6	6	5	5								6	7	6	3	2	5	4	5	4	6	7	7	7	6	3	5	7	6	5	5	6	4	5	2	1	4	4	3	4	3	3	6	6
91	1	21	2	5	5	5	5	6	3								6	7	6	5	4	6	3	1	3	4		7	6	4	5	3	3	7	3	7		5	3	6	6	2	6	1	3	6		6	6
92	1	19	2	5	5	5	5	4	3								6	1	2	2	4	2	3	2	2			5	4	4	4	4	4	3	2			1	1	1	1	1	1	1	1			6	6
93	1	19	2	6	4	5	5	5	2								4	3	4	5	5	6	7	3	2			4	6	6	5	3	6	6	6			2	5	6	3	6	7	4	5			5	4
94	1	25	2	5	5	5	5	5	5								5	1	2	2	6	3	3	4				7	5	5	7	7	5	6				1	1	1	4	2	2	4				5	5
95	0	20	2	6	5	5	4	5	4								5	2	4	4	4	5	5	6	7	5		4	6	5	4	4	6	6	7	6		1	3	2	4	3	3	3	7	4		4	4
96	0	20	2	5	4	5	5	5	1								3	3	2	4	5	3	2	3	5			5	3	3	6	3	2	4	3			3	2	3	3	3	3	3	3			3	3
97	1	22	2	5	5	5	4	4	4								4	2	2	2	3	2	1	5	2	3	1	7	7	7	7	7	7	5	7	7	7	1	1	1	2	2	1	4	2	1	2	4	4
98	0	20	2	5	5	6	5	5	6								5	3	3	2	4	2	1	5	2	2		5	6	4	4	4	6	6	4	3		2	2	1	2	1	1	3	2	1		5	4
99	1	28	2	6	6	5	5	6	4								6	6	7	4	5	3	6	4	3	7	6	5	6	2	3	5	6	5	4	5	5	3	3	2	2	1	6	2	4	7	6	6	6
100	1	19	2	5	5	5	5	5	5								5	4	3	3	4	6	7	5	2	6	5	4	3	5	4	3	3	7	3	5	3	2	2	2	1	3	4	1	1	2	4	5	5
101	1	20	2	5	5	5	5	4	4								5	4	6	5	3	4	4	3	4	6		5	7	6	4	6	5	5	4	7		2	4	3	2	2	3	4	2	4		5	5
102	1	19	2	6	5	5	4	4	5								6	7	6	3	6	5	2	3	7	6		7	6	5	7	7	6	5	7	7		3	7	5	6	2	2	3	6	7		5	6
103	1	19	2	4	4	3	4	3	3								5	3	4	2	6	5	2	4				4	5	3	5	6	7	4				3	3	2	6	5	1	3				6	6
104	1	25	2	5	5	6	4	4	3								5	6	5	7	6	3	7	4	5			7	7	7	7	5	7	7	7			6	2	5	2	4	6	6	7			5	5
105	1	20	2	5	5	4	4	5	5								6	7	4	5	6	5	6					6	5	5	6	4	6					3	1	5	7	5	3					6	6
106	1	36	2	2	2	2	2	2	2								4	2	1	3	2	1	3	2	2	1	1	7	6	7	6	7	7	7	7	7	7	1	1	2	2	1	3	2	2	1	2	3	3
107	1	31	2	5	5	5	5	5	5								6	3	3	5	6	6	6					7	7	6	7	7	7					3	3	4	5	6	7					6	6
108	1	19	2	5	5	5	4	5	5								5	4	3	3	4	4						5	5	4	4	5						4	3	3	3	3						5	5
109	1	19	2	7	6	6	6	6	5								7	4	5	7	1	2	3	6	4	5	7	7	7	7	7	7	7	7	7	7	7	3	4	5	1	1	2	3	4	5	7	7	7
110	1	21	2	6	5	6	5	5	5								6	5	6	6	6	6	4	5	7	4		7	7	7	6	5	4	5	7	5		3	2	2	2	2	2	3	4	1		6	5
111	1	20	2	5	5	4	4	4	5								7	7	1	1	1	4	1	7				7	5	7	2	7	7	7				7	1	1	1	2	1	7				5	6
112	1	21	2	7	6	6	5	6	7								7	6	7	7	5	5	6					7	7	7	7	6	7					5	6	5	5	4	5					7	6
113	1	19	2	5	5	5	5	5	5								6	5	4	5	3	6	7	6				6	7	6	4	7	6	7				3	1	1	1	3	3	3				6	6
114	1	20	2	5	5	5	4	4	5								6	3	7	3	2	2	5	7				3	6	3	5	4	5	6				3	4	4	2	1	1	3				5	5
115	1	20	2	5	5	5	4	5	5								5	5	4	6	6	4	5	6				7	7	7	7	7	7	7				4	4	4	5	5	5	7				5	5
116	1	20	2	5	5	5	5	4	4								5	3	4	5	7	7	5	3	6			6	4	6	6	7	6	6	6			2	2	3	6	7	5	1	5			7	6
117	1	19	2	7	6	6	6	6	4								7	5	4	6	3	5	6	4	5	5	4	7	7	7	5	5	5	2	6	6	7	6	4	5	3	6	6	3	5	4	3	7	7
118	1	21	2	6	6	5	6	5	4								6	4	6	4	5	4	4	5	5	3	6	6	6	4	7	7	6	7	5	4	7	3	4	4	6	4	4	7	3	3	5	6	6
119	1	21	2	5	6	6	5	6	6								6	5	6	6	5	5	5					6	6	7	6	6	3					3	3	4	4	5	2					5	6
120	0	19	2	5	5	5	2	5	1								5	6	4	5	7	6	7	7	1			7	7	6	7	7	7	7	7			1	4	1	7	6	1	7	1			6	6
[truncated: 25 more columns]

## Sheet: Legend
gender	1 = Female, 0 = Male
age	in years
order	1 = episodic recollection/global retrospective, 2 = global retrospective/episodic recollection
Exp1-6	responses to the expectancies questionnaire
OnRep1-6	online repeated ratings
OnRepFinal	last online rating at the end of the movie excerpt
OnOverall	online overall rating at the end of the movie excerpt
EpEvalSc1-10	pleasantness ratings of each scene retrieved
EpVivSc1-10	vividness ratings of each scene retrieved
EpEmotSc1-10	emotional involvement ratings of each scene retrieved
GlobRetr1-6	responses to the global retrospective evaluation questionnaire
Intent1-6	responses to the intentions questionnaire
ExpectIndex	expectancies index
OnlineIndex	online evaluation index
EpEvalIndex	episodic-derived evaluation index (based on pleasantness ratings of the first five retrieved scenes)
GlobRetrIndex	global retrospective evaluation index
IntentIndex	intentions index
NRetrSc	number of retrieved scenes
EpEvalAll	episodic-derived evaluation index of pleasantness based on the whole set of retrieved scenes
EpEval2sc	episodic-derived evaluation index of pleasantness based on the first two retrieved scenes
EpEval3sc	episodic-derived evaluation index of pleasantness based on the first three retrieved scenes
EpEval4sc	episodic-derived evaluation index of pleasantness based on the first four retrieved scenes
EpEvalMost	rating of the most pleasant retrieved scene
EpVivIndex	episodic-derived index of vividness based on the first five retrieved scenes
EpEmotIndex	episodic-derived index of emotional involvement based on the first five retrieved scenes
EpVivAll	episodic-derived index of vividness based on the whole set of retrieved scenes
EpEmotAll	episodic-derived index of emotional involvement based on the whole set of retrieved scenes
