# Supplementary material for: Memory underpinnings of future intentions: Would you like to see the sequel?
Source: PLoS One. 2017 Apr 27;12(4):e0176624. doi: 10.1371/journal.pone.0176624 (PMC5407789; doi:10.1371/journal.pone.0176624)
Supplement: S2 Dataset — (XLSX) [file pone.0176624.s003.xlsx]

## Sheet: Data
ID	Gender	Age	Order	Exp1	Exp2	Exp3	Exp4	Exp5	Exp6	Online1	Online2	Online3	Online4	Online5	Online6	MainEpEv1	MainEpEv2	MainEpEv3	MainEpEv4	MainEpEv5	MainViv1	MainViv2	MainViv3	MainViv4	MainViv5	Min1EpEv1	Min1EpEv2	Min1EpEv3	Min1EpEv4	Min1EpEv5	Min1Viv1	Min1Viv2	Min1Viv3	Min1Viv4	Min1Viv5	Min2EpEv1	Min2EpEv2	Min2EpEv3	Min2EpEv4	Min2EpEv5	Min2Viv1	Min2Viv2	Min2Viv3	Min2Viv4	Min2Viv5	GlobRetr1	GlobRetr2	GlobRetr3	GlobRetr4
1	1	26	1	5	5	4	4	4	4	3	4	4	4	4	3	3	3	4	3	2	7	7	7	7	7	3	3	3	3		7	7	6	7		2	2				5	6				4	4	3	4
2	0	25	1	5	5	4	4	4	4	5	5	5	5	4	5	5	6	4	4	4	6	6	6	6	6	7	7	7	7	3	7	7	7	7	4	2	3	2	2		5	5	3	2		5	6	6	5
3	1	20	1	5	5	5	4	4	5	5	5	5	5	4	5	1	3	2	2		2	4	2	2		3	1	4	3		5	3	4	4		1	3				5	3				5	5	4	4
4	0	28	1	5	5	4	5	4	4	5	4	4	4	3	3	3	3	3			6	7	6			3	5	4			5	7	6			3					3					5	4	5	4
5	0	26	1	5	5	5	4	3	2	3	4	3	4	2	2	1	2				1	2				3	2	2	2	2	4	3	2	3	2	2					4					4	4	3	3
6	0	21	1	4	4	4	3	3	4	4	5	5	4	4	5	5	5	5			5	5	5			4	4				4	5				4	3				2	3				5	5	5	4
7	1	21	1	2	3	3	4	2	3	2	3	1	2	2	3	4	4	5	7		7	7	7	6		6	6	7	4		5	5	6	2		2					1					2	2	1	1
8	1	22	1	4	3	5	4	5	4	2	1	1	1	1	1	4	4	4	4	3	5	5	5	5	5	4	6	7	5		5	5	5	5		3	3	3			3	5	5			2	1	2	1
9	0	18	1	2	4	4	4	4	5	2	2	2	2	2	2	2	1				1	1				1					1					2	2				4	1				1	2	2	2
10	0	30	1	5	5	4	4	3	3	6	5	5	5	4	4	3	4	5	2		5	6	4	3		6	6	5			6	5	6			2					3					5	5	4	4
11	1	25	1	5	4	5	6	4	4	2	2	3	2	1	1	2	2	3			2	2	3			2	1	2			3	2	2			1					2					1	1	1	1
12	0	18	1	3	4	3	2	4	4	1	2	2	1	2	2	2	2				4	3				4	6				4	5				1	1				2	2				2	1	1	1
13	1	21	1	5	5	5	4	4	5	5	5	6	5	5	6	3	2	4	2		2	2	2	3		4	5	3	5		4	4	2	3		4	3				3	3				5	5	5	4
14	1	23	1	5	4	5	4	4	5	5	5	6	4	5	5	5	4	4	4	4	4	5	5	5	5	4	5	5			5	5	5			3	3				4	4				5	5	5	4
15	0	29	1	2	2	2	4	5	3	5	5	4	4	5	6	1	1	5			6	6	6			5	7	7			7	7	7			1	5				6	6				4	4	2	3
16	1	20	1	5	5	5	4	4	5	4	4	4	4	4	2	5	4				5	4				3	3				7	7				4					7					3	3	3	4
17	1	19	1	5	5	5	4	5	4	4	5	4	4	4	3	4	4	4	4	3	4	4	4	4	4	4	4	5	5		4	4	4	4		3	3				5	5				4	4	3	3
18	0	25	1	5	2	3	2	4	6	1	1	1	1	1	1	1	1	1			5	3	3			1	1	1			5	4	3			1	2	1	1		3	4	3	2		1	1	1	1
19	1	20	1	5	4	4	3	4	3	5	5	5	4	4	3	4	4	4	3		3	4	4	4		4	4	5	5		4	3	4	4		3					3					5	5	4	5
20	0	25	1	3	3	2	2	4	1	2	2	1	1	2	2	2					2					1	1				5	3				3					4					1	1	2	2
21	1	21	1	5	5	5	5	5	5	6	6	6	6	6	6	4	5	5	5	6	3	4	4	4	4	4	5	5			4	4	3			4	4	4			4	3	3			6	6	6	5
22	1	29	1	5	4	5	4	5	3	3	3	2	2	1	2	2	2	2			2	2	2			2	2				2	2				2					2					2	3	2	2
23	1	25	2	5	5	6	5	4	4	5	6	6	5	6	6	6	5	5	4	4	6	5	5	6	6	6	7	4	6	7	7	7	7	7	7	3	7	3	5		7	7	7	7		6	6	6	4
24	0	26	2	5	5	5	4	4	4	5	5	5	4	4	5	4	3	3	2	2	7	6	6	5	4	4	4	4	5		6	6	6	7		2	2				5	2				5	5	5	4
25	1	21	2	5	6	5	4	5	4	6	5	5	4	4	4	3	3	2	3		5	2	4	5		4	2				3	4				2					3					6	5	5	3
26	0	29	2	3	2	2	4	3	3	4	4	3	4	2	3	1	2	1	1	1	5	5	5	4	5	1	5	2	4		4	6	5	5		1	1	1			5	5	5			4	4	2	4
27	0	30	2	4	4	3	5	3	4	5	5	6	5	6	4	3	3	5	3	3	6	6	6	6	6	2	2	2	2	3	6	6	5	5	7	3	3	3	3		7	6	7	7		5	4	5	5
28	0	29	2	3	3	3	3	3	2	5	4	5	3	4	5	4	3	4	4	4	4	3	4	4	4	5	5	4	4	4	4	4	4	2	2	4	3				4	3				5	5	4	4
29	0	30	2	5	4	4	4	4	4	6	6	6	6	5	5	7	6	4	4		6	5	4	4		6	6	5	4		5	5	5	4		4	4				4	4				6	6	6	6
30	0	25	2	1	3	1	3	1	4	5	4	5	4	3	1	2	4	2	1	1	3	3	3	3	2	3	6	3	3	2	4	7	5	4	3	3	3	5			5	5	4			4	5	4	3
31	1	21	2	5	5	6	5	6	2	5	4	5	4	4	1	3	4	2	1		2	4	4	5		2	3	2	4		5	5	6	5		1	1				5	3				5	5	4	5
32	1	21	2	1	1	1	1	1	1	1	1	1	1	1	1	1					1					1					1					1					1					1	1	1	1
33	1	27	1	4	3	4	2	2	3	4	4	4	4	3	3	3	2				3	4				4	4	4			5	4	5			3					5					4	3	2	3
34	1	23	2	3	3	3	3	2	2	7	7	7	7	5	6	5	6	6	3	3	5	6	6	6	3	7	7	7			7	7	7			4	4	3			4		6			6	6	6	4
35	1	23	2	5	5	5	5	5	3	6	6	5	6	5	5	3	3	5	4	3	6	4	5	4	3	6	4	5			6	4	4			4	3	3			3	3	3			5	5	5	5
36	0	28	2	5	5	5	3	4	3	5	5	5	4	4	1	3	4				3	3				5					3					4					3					5	5	6	5
37	1	37	1	5	5	5	5	5	4	5	5	5	4	4	4	4	4	4	4	6	7	6	5	5	5	4	4	4	5	3	6	5	5	5	4	3	3				5	4				3	4	4	3
38	1	49	2	5	5	5	5	5	4	5	5	5	5	5	5	3	4	3	4	3	4	3	3	4	2	4	4	5	3	3	4	4	5	2	2	3	3	2	2	2	2	3	2	2	1	5	5	5	5
39	0	24	2	4	4	4	4	4	4	4	5	5	4	5	4	3	3	5	3	5	6	5	5	4	4	5	5	5			5	4	5			3	3	3			5	5	4			4	5	5	4
40	1	23	2	3	3	2	2	2	2	5	5	4	5	5	5	2	3	2			5	5	3			3	3	3	2		4	4	3	3		2					4					3	4	4	3
41	0	24	2	6	4	5	4	6	5	5	5	5	3	5	5	4	5	6	4	6	5	7	7	7	7	6	6	6	6		7	7	7	7		6	3				7	7				5	4	5	3
42	1	37	1	6	5	5	5	5	4	5	5	5	5	5	4	4	5	5			3	4	3			3	2	4			3	2	2			4	3				3	3				5	5	5	4
43	1	46	2	5	5	5	4	5	5	5	5	5	5	5	5	2	2	4	2	2	5	5	4	3	4	4	3	3			3	3	3			3	3	4			4	2	3			5	5	5	4
44	1	20	1	6	5	5	5	5	4	6	6	6	6	5	5	6	6	7			5	6	7			6	7	6			6	6	6			5					5					6	6	6	5
45	0	20	2	5	4	5	5	4	3	5	6	5	5	5	6	3	4				4	3				4					4					3	4				3	3				5	6	5	5
46	1	20	2	5	5	6	5	6	5	3	4	2	3	2	5	5	6	6			7	7	6			2	2				4	3				2					2					2	3	2	4
47	1	21	2	5	5	5	4	4	5	7	7	7	7	7	7	7	7	6	5	5	7	7	7	7	7	7	7				7	5				5	6				7	7				7	7	7	7
48	1	20	2	6	5	5	5	5	5	6	6	6	5	6	4	6	6	6	7		6	5	6	6		6	5	6			6	5	5			5	5				6	6				6	6	6	5
49	1	20	2	6	5	5	5	5	4	6	6	6	6	5	5	5	5	4	4	4	5	4	4	4	4	5	5	5			5	4	4			4	4				4	4				6	5	5	5
50	1	20	2	5	5	5	4	4	5	6	5	5	5	5	6	2	3	3	4	5	3	5	4	5	6	4	3	5			5	4	5			3					3					5	5	5	4
51	1	20	1	4	4	5	5	4	4	5	5	4	4	4	5	3	5	4	6		3	5	4	6		4	5	6	6		3	5	6	6		2					1					6	6	5	5
52	1	20	2	5	5	5	5	4	5	6	6	6	5	5	5	4	4	2	5		6	5	2	5		3	4	3	2		6	3	4	4		1	2	2			3	3	3			5	5	5	2
53	1	23	1	6	5	5	5	6	4	7	7	6	6	6	7	6	4	4	5		6	4	4	5		4	5	6	6		4	5	6	6		3	5				3	5				6	6	6	5
54	1	21	2	6	5	5	4	5	3	6	6	5	5	4	5	4					2					6	5				3	4				2					3					5	4	3	3
55	1	20	1	6	6	6	5	5	3	5	5	5	4	4	4	2	2	2			2	2	2			3	1	3			3	2	2			2					2					4	3	4	2
56	1	20	1	5	5	5	5	3	6	5	5	4	5	3	5	4	6	4	4	4	5	5	5	4	4	5	5	5	5		5	5	5	6		3	4	4	4		5	4	4	4		4	4	4	3
57	1	20	1	6	6	6	6	6	4	5	4	4	4	4	3	5	3	2	3		4	2	3	2		3	4	3			4	4	2			2					2					6	5	5	4
58	1	21	1	5	4	5	4	4	5	6	5	5	5	4	5	2	3	2	2	7	4	4	3	4	6	2	4	2	4		6	4	5	6		2					2					5	5	4	5
59	1	21	2	6	6	5	5	3	5	6	5	5	4	3	6	4	3	5			4	4	5			5	4	5			5	3	3			3					3					6	5	6	4
60	0	20	1	5	5	3	4	3	2	6	6	6	6	6	6	1					7					5	7	7			5	6	7			2					4					5	4	5	5
61	1	21	1	6	6	5	5	4	4	3	3	4	3	2	4	3	3	3	3	4	4	4	4	4	4	3	3	5	5	4	3	2	4	5	3	4					4					4	4	4	3
62	1	21	1	6	6	5	5	5	3	6	6	6	4	5	5	5	6	2	7		7	4	7	7		7	7	6	7		7	7	5	7		2	4				4	2				6	5	5	4
63	1	20	1	2	2	2	2	2	4	2	2	2	2	2	4	3	2	3	4		5	4	5	5		4	5	5	3		6	6	6	3		2					2					2	2	2	2
64	0	20	1	7	6	6	6	6	5	6	6	6	6	6	5	4					3					6	6	7			7	7	7			4					3					6	6	6	6
65	1	20	2	3	3	4	2	5	1	4	4	5	3	2	3	4	4	2			2	4	4			5					4					2					4					3	4	3	2
66	1	20	2	6	6	6	5	5	6	5	4	4	3	4	4	7	1	2	1	5	6	6	6	2	6	3	3	3	4	3	6	4	6	6	6	4	4	4	4	4	6	6	6	6	2	5	4	4	4
67	1	20	1	6	6	6	4	7	3	5	5	6	2	6	5	7	4				5	4				5	6	6	4		5	4	4	3		3					2					6	5	5	3
68	1	20	1	5	5	4	4	4	2	6	5	5	5	4	3	4					3					5	5	4			5	5	5			3					3					5	5	5	5
69	0	20	2	5	3	3	3	2	3	4	4	3	3	3	4	5	4	4	5		4	5	5	4		4	4	5			4	4	4			4					4					4	4	3	4
70	1	21	2	5	3	2	5	6	2	6	5	3	5	4	5	3	5	5	4	2	6	5	3	3	2	4	5	3			5	2	2			1					2					5	5	4	5
71	1	19	1	6	6	6	6	5	6	6	6	5	6	5	5	4	3	4	5	5	6	5	6	6	5	5	5	6	5	5	5	6	6	6	5	5	5	6	6		6	6	6	6		6	5	5	6
72	0	19	1	4	4	4	5	5	4	3	4	5	4	3	3	4	5	4	3	5	5	5	4	5	5	6	4	5	5	3	4	2	5	5	4	4					4					4	4	3	4
73	1	20	1	5	5	5	4	5	3	5	5	5	5	5	4	7	6	5	5	6	6	6	5	4	6	6	6	6	5	6	6	6	6	6	5	4	5	5			3	3	5			5	5	5	5
74	0	20	2	3	3	5	2	5	2	5	4	5	2	3	2	5	3	5	2	5	5	3	5	2	5	5	3	4	2		5	4	5	3		2	2				3	2				4	3	5	2
75	0	20	1	4	3	4	5	4	3	3	4	4	3	2	3	6	4	4			7	6	4			6	4				6	4				4					5					4	5	4	3
76	1	19	2	4	5	4	4	4	6	4	4	3	4	3	4	2	5	3	5	4	4	4	4	4	4	4					4					3					3					3	4	4	2
77	0	22	2	2	2	3	2	1	3	1	2	2	2	2	3	2	2	3	1		5	5	5	6		4	5	6	6		6	6	7	7		1	1				6	5				2	2	2	2
78	1	19	2	6	6	7	7	6	6	7	7	7	7	7	5	3	6	5	7	7	7	6	7	7	7	6	7	7	7	3	7	7	7	7	2	6	6	6	7	3	4	4	7	6	3	6	6	6	6
79	1	19	2	5	4	5	2	3	1	5	4	5	3	2	1	6	5	4	4	4	5	5	5	4	3	4	6	5	5		5	5	4	5		4	4	4			4	3	3			4	3	3	2
80	1	20	1	5	5	6	5	5	4	5	5	5	5	4	4	5	5	3	5	5	5	4	4	4	4	5	6	2			5	6	1			3					2					5	5	5	5
81	1	19	1	5	4	5	5	6	3	5	3	3	4	3	1	5	4	5			5	3	4			3	3				4	4				3	1				6	4				3	3	4	2
82	1	19	1	5	5	6	5	5	6	5	5	5	4	4	5	3	2	2	2	2	6	6	7	6	5	2	2	2	2	2	4	3	4	3	3	2					3					5	5	5	4
83	1	21	2	6	6	5	5	5	4	6	5	5	5	4	5	2	3	3	3	4	6	6	6	6	6	3	3	4	3	4	6	6	6	6	6	3	3	2	2	4	6	6	5	5	6	5	5	5	5
84	1	19	1	5	4	5	4	3	4	4	5	2	4	2	5	1	3	2	4	3	4	5	4	6	5	4	3	6	2		4	4	6	4		2	4	3			5	5	3			3	4	3	2
85	1	19	2	3	3	4	3	2	3	5	5	6	5	6	5	4	6	4	3	4	7	7	7	7	7	4	5	5			7		7			5	4				7	2				5	5	5	5
86	1	19	1	6	5	5	5	5	4	6	6	5	5	5	5	3	6	7	5		6	5	7	4		5	6	6	6	3	6	6	5	4	3	4	3				3	3				6	5	5	4
87	0	20	2	5	5	4	4	4	5	3	4	4	3	3	4	3	4				4	4				5	5				5	3				3					2					3	3	3	3
88	0	19	2	6	2	5	2	3	1	5	5	5	2	4	4	4	3	4	5	3	2	4	4	5	5	5	6	6	5	6	5	5	5	4	5	3	4				5	5				5	4	5	3
89	1	21	1	5	6	5	4	4	5	5	5	5	4	5	6	2	3	6	2	4	4	4	6	5	5	4	6	5	5	4	5	6	5	5	5	3	4				3	5				5	6	5	4
90	0	21	2	4	4	5	5	6	3	5	5	6	4	5	6	3	5	3	6	3	5	5	5	5	5	6	6	3	7		5	5	4	5		3					4					6	6	6	5
91	1	20	1	6	6	6	5	5	2	5	5	4	4	4	5	5	6	4	3	4	5	5	4	4	4	4	5	4	3		5	4	2	2		2	2				3	2				5	5	5	4
[truncated: 51 more columns]

## Sheet: Legend
Gender	1 = Female, 0 = Male
Age	in years
Order	1 = episodic recollection/global retrospective, 2 = global retrospective/episodic recollection
Exp1-6	responses to the expectancies questionnaire
Online1-6	responses to the online questionnaire
MainEpEv1-5	Main character: pleasantness ratings of each scene retrieved
MainViv1-5	Main character: vividness ratings of each scene retrieved
Min1EpEv1-5	Minor character 1: pleasantness ratings of each scene retrieved
Min1Viv1-5	Minor character 1: vividness ratings of each scene retrieved
Min2EpEv1-5	Minor character 2: pleasantness ratings of each scene retrieved
Min2Viv1-5	Minor character 2: vividness ratings of each scene retrieved
GlobRetr1-6	responses to the global retrospective evaluation questionnaire
MainIntent1-5	Main character: responses to the specific intentions questionnaire
Min1Intent1-5	Minor character 1: responses to the specific intentions questionnaire
Min2Intent1-5	Minor character 2: responses to the specific intentions questionnaire
Intent1-6	responses to the (global) intentions questionnaire
MainCheck1-3	Main character: responses to the manipulation check items
Min1Check1-3	Minor character 1: responses to the manipulation check items
Min2Check1-3	Minor character 2: responses to the manipulation check items
ExpectIndex	expectancies index
OnlineIndex	online evaluation index
MainEpEvIndex	Main character: episodic-derived evaluation index
Min1EpEvIndex	Minor character 1: episodic-derived evaluation index
Min2EpEvIndex	Minor character 2: episodic-derived evaluation index
MainVivIndex	Main character: episodic-derived index of vividness
Min1VivIndex	Minor character 1: episodic-derived index of vividness
Min2VivIndex	Minor character 2: episodic-derived index of vividness
GlobRetrIndex	global retrospective evaluation index
MainIntentIndex	Main character: specific intentions index
Min1IntentIndex	Minor character 1: specific intentions index
Min2IntentIndex	Minor character 2: specific intentions index
IntentIndex	(global) intentions index
MainCheck	Main character: manipulation check index
Min1Check	Minor character 1: manipulation check index
Min2Check	Minor character 2: manipulation check index
MainEpCount	Main character: number of retrieved scenes
Min1EpCount	Minor character 1: number of retrieved scenes
Min2EpCount	Minor character 2: number of retrieved scenes
